# Supplementary material for: Preparing Future Physicians to Address the Social Needs of Patients in Their Daily Clinical Practice: An Interactive Workshop
Source: MedEdPORTAL. 2026 Apr 21;22:11595. doi: 10.15766/mep_2374-8265.11595 (PMC13098288; doi:10.15766/mep_2374-8265.11595)
Supplement: Supplementary file 1 — Student Handouts.pdfIncorporating SDH Into Patient Care.pptxSmall-Group Case (Student Version).docxSmall-Group Facilitator Training and Full Vignette.docxPresurvey.docxPostsurvey.docx1-Year Follow-Up Survey.docxKnowledge Questions - Answer Key.docx [file mep_2374-8265.11595-s001.zip]

Archive with 9 entries (9 files):
- A. Student Handouts.pdf
- B. Incorporating SDH Into Patient Care.pptx
- C. Small-Group Case (Student Version).docx
- D. Small-Group Facilitator Training and Full Vignette.docx
- E. Presurvey.docx
- F. Postsurvey.docx
- G. 1-Year Follow-Up Survey.docx
- H. Knowledge Questions - Answer Key.docx
- _Educational Summary Report_11595.pdf
